# Supplementary material for: Chimeric hepatitis B surface antigen virus-like particles expressing the strep A epitope p*17 elicit a humoral immune response in mice
Source: Heliyon. 2024 May 4;10(9):e30606. doi: 10.1016/j.heliyon.2024.e30606 (PMC11101775; doi:10.1016/j.heliyon.2024.e30606)
Supplement: Multimedia component 1 [file mmc1.xlsx]

## Sheet: Sheet1
Data from Immunicity trial
				Total IgG titre					Percent increases in IgG													Bleed 3 only
		VLP-p*17/Alum		Bleed 1	Bleed 2	Bleed 3			B 1-2		B 2-3											IgG 1		IgG2a
		Mouse 1		400	16000	32000			39		1	B 1-2	Mean	52.2	Range	3200-7900						32000		<200
		Mouse 2		800	64000	80000			79		0.25											64000		<200
		Mouse 3		200	16000	40000			79		1.5	B 2-3	Mean	1.18	Range	25-213						32000		<200
		Mouse 4		200	6400	20000			32		2.13											12800		<200
		Mouse 5		200	6400	12800			32		1											12800		<200
				Total IgG titre																		Bleed 3 only
		p*17-DT/Alum		Bleed 1	Bleed 2	Bleed 3			B 1-2													IgG1		IgG2a
		Mouse 1		1280	640000	>1280000			499													>1280000		<200
		Mouse 2		1600	640000	>1280000			399													>1280000		<200
		Mouse 3		1600	1280000	>1280000			799													>1280000		<200
		Mouse 4		6400	1280000	>1280000			199													>1280000		<200
		Mouse 5		6400	1280000	>1280000			199													>1280000		<200

## Sheet: Sheet2
		Test group VLP-p17/Alum									Alum/PBS						PBS only
		Bleed 1	Mouse1	400	400						Bleed 1	Mouse1	< 100	< 100			Bleed 1	Mouse1	< 100	< 100
		Day 20	Mouse 2	800	800						Day 20	Mouse 2	< 100	< 100			Day 20	Mouse 2	< 100	< 100
			Mouse 3	200	200							Mouse 3	< 100	< 100				Mouse 3	< 100	< 100
			Mouse 4	200	200							Mouse 4	< 100	< 100				Mouse 4	< 100	< 100
			Mouse 5	200	200							Mouse 5	< 100	< 100				Mouse 5	< 100	< 100
		Bleed 2	Mouse1	>12800	>12800						Bleed 2	Mouse1	< 100	< 100			Bleed 2	Mouse1	< 100	< 100
		Day 27	Mouse 2	>12800	>12800						Day 27	Mouse 2	< 100	< 100			Day 27	Mouse 2	< 100	< 100
			Mouse 3	>12800	>12800							Mouse 3	< 100	< 100				Mouse 3	< 100	< 100
			Mouse 4	6400	6400							Mouse 4	< 100	< 100				Mouse 4	< 100	< 100
			Mouse 5	6400	6400							Mouse 5	< 100	< 100				Mouse 5	< 100	< 100
		Bleed 3	Mouse1	>12800	>12800						Bleed 3	Mouse1	< 100	< 100			Bleed 3	Mouse1	< 100	< 100
		Day 35	Mouse 2	>12800	>12800						Day 35	Mouse 2	< 100	< 100			Day 35	Mouse 2	< 100	< 100
			Mouse 3	>12800	>12800							Mouse 3	< 100	< 100				Mouse 3	< 100	< 100
			Mouse 4	>12800	>12800							Mouse 4	< 100	< 100				Mouse 4	< 100	< 100
			Mouse 5	>12800	>12800							Mouse 5	< 100	< 100				Mouse 5	< 100	< 100
