# Supplementary material for: Chimeric hepatitis B surface antigen virus-like particles expressing the strep A epitope p*17 elicit a humoral immune response in mice
Source: Heliyon. 2024 May 4;10(9):e30606. doi: 10.1016/j.heliyon.2024.e30606 (PMC11101775; doi:10.1016/j.heliyon.2024.e30606)
Supplement: Multimedia component 2 [file mmc2.xlsx]

## Sheet: Absorbance 1_01
Measurement results
Leanne Dooley plate 6.skax
26/07/2022 2:41:09 PM
Absorbance 1
Wavelength: 450 nm
Plate 1	VLP-p*17/Alum mouse 1						Alum only			Controls
	Bleed 1		Bleed 2		Bleed 3		Bleed 1	Bleed 2	Bleed 3	DT-VLP-p*17/Pos		PBS/Neg
Abs / dilution	1	2	3	4	5	6	7	8	9	10	11	12
A 100	0.349	0.3623	2.4929	2.4895	2.1687	2.1894	0.1108	0.0817	0.0882	2.5739	2.1859	0.1042			Mean Neg
B 200	0.1778	0.1834	2.7507	2.6754	2.2706	2.2682	0.0646	0.0629	0.0656	2.8588	2.3701	0.0749			0.051
C 400	0.1062	0.1101	2.7697	2.7311	2.4656	2.4015	0.0517	0.1014	0.0525	2.8313	2.5871	0.0595
D 800	0.0769	0.0768	2.6527	2.556	2.7061	2.6764	0.0468	0.0473	0.0459	2.6812	2.7132	0.0496			SD
E 1600	0.0562	0.0634	2.2128	1.996	2.7078	3.0401	0.0454	0.0414	0.0419	2.0626	3.1277	0.0456			0.013
F 3200	0.0481	0.0489	1.328	1.3303	2.3057	2.4249	0.0402	0.0405	0.0402	1.2495	2.8405	0.0422
G 6400	0.0424	0.0422	0.7568	0.7615	1.9343	1.8955	0.0402	0.0388	0.0389	0.6922	2.3101	0.0424			Cutoff
H 12800	0.042	0.0418	0.3759	0.4394	1.2181	1.1015	0.0416	0.0404	0.0401	0.3421	1.3544	0.0406			0.09
Wavelength: 570 nm
Plate 1
Abs	1	2	3	4	5	6	7	8	9	10	11	12
A	0.0335	0.0338	0.0711	0.0596	0.0962	0.0891	0.0333	0.0338	0.0341	0.0536	0.0651	0.0349
B	0.0333	0.0332	0.041	0.041	0.0643	0.0724	0.0327	0.0334	0.0336	0.0427	0.0684	0.0342
C	0.0331	0.0334	0.0393	0.0409	0.0482	0.0553	0.0329	0.0336	0.0339	0.0462	0.0613	0.034
D	0.0326	0.0329	0.0384	0.0388	0.0443	0.0506	0.0332	0.0342	0.0332	0.0395	0.0609	0.0339
E	0.0327	0.0382	0.038	0.0389	0.0392	0.042	0.0333	0.0332	0.0335	0.0381	0.0432	0.0331
F	0.0333	0.0335	0.0358	0.0357	0.0385	0.0381	0.0332	0.0332	0.0332	0.0361	0.04	0.0336
G	0.0329	0.0329	0.0346	0.0347	0.0369	0.0374	0.0327	0.0331	0.0332	0.0347	0.0383	0.0337
H	0.0327	0.0328	0.0337	0.0342	0.0355	0.0358	0.0331	0.0331	0.0333	0.0338	0.0362	0.0337
Sample	1	2	3	4	5	6	7	8	9	10	11	12
A	Un0001	Un0002	Un0003	Un0004	Un0005	Un0006	Un0007	Un0008	Un0009	Un0010	Un0011	Un0089
B	Un0012	Un0013	Un0014	Un0015	Un0016	Un0017	Un0018	Un0019	Un0020	Un0021	Un0022	Un0090
C	Un0023	Un0024	Un0025	Un0026	Un0027	Un0028	Un0029	Un0030	Un0031	Un0032	Un0033	Un0091
D	Un0034	Un0035	Un0036	Un0037	Un0038	Un0039	Un0040	Un0041	Un0042	Un0043	Un0044	Un0092
E	Un0045	Un0046	Un0047	Un0048	Un0049	Un0050	Un0051	Un0052	Un0053	Un0054	Un0055	Un0093
F	Un0056	Un0057	Un0058	Un0059	Un0060	Un0061	Un0062	Un0063	Un0064	Un0065	Un0066	Un0094
G	Un0067	Un0068	Un0069	Un0070	Un0071	Un0072	Un0073	Un0074	Un0075	Un0076	Un0077	Un0095
H	Un0078	Un0079	Un0080	Un0081	Un0082	Un0083	Un0084	Un0085	Un0086	Un0087	Un0088	Blank1
Autoloading range A1 - M42

## Sheet: Result summary
Results summary
General
Plate	Well	Group	Sample	Absorbance 1 (450nm)	Absorbance 1 (570nm)
Plate 1	A01	Group 1	Un0001	0.349	0.0335
Plate 1	B01	Group 1	Un0012	0.1778	0.0333
Plate 1	C01	Group 1	Un0023	0.1062	0.0331
Plate 1	D01	Group 1	Un0034	0.0769	0.0326
Plate 1	E01	Group 1	Un0045	0.0562	0.0327
Plate 1	F01	Group 1	Un0056	0.0481	0.0333
Plate 1	G01	Group 1	Un0067	0.0424	0.0329
Plate 1	H01	Group 1	Un0078	0.042	0.0327
Plate 1	A02	Group 1	Un0002	0.3623	0.0338
Plate 1	B02	Group 1	Un0013	0.1834	0.0332
Plate 1	C02	Group 1	Un0024	0.1101	0.0334
Plate 1	D02	Group 1	Un0035	0.0768	0.0329
Plate 1	E02	Group 1	Un0046	0.0634	0.0382
Plate 1	F02	Group 1	Un0057	0.0489	0.0335
Plate 1	G02	Group 1	Un0068	0.0422	0.0329
Plate 1	H02	Group 1	Un0079	0.0418	0.0328
Plate 1	A03	Group 1	Un0003	2.4929	0.0711
Plate 1	B03	Group 1	Un0014	2.7507	0.041
Plate 1	C03	Group 1	Un0025	2.7697	0.0393
Plate 1	D03	Group 1	Un0036	2.6527	0.0384
Plate 1	E03	Group 1	Un0047	2.2128	0.038
Plate 1	F03	Group 1	Un0058	1.328	0.0358
Plate 1	G03	Group 1	Un0069	0.7568	0.0346
Plate 1	H03	Group 1	Un0080	0.3759	0.0337
Plate 1	A04	Group 1	Un0004	2.4895	0.0596
Plate 1	B04	Group 1	Un0015	2.6754	0.041
Plate 1	C04	Group 1	Un0026	2.7311	0.0409
Plate 1	D04	Group 1	Un0037	2.556	0.0388
Plate 1	E04	Group 1	Un0048	1.996	0.0389
Plate 1	F04	Group 1	Un0059	1.3303	0.0357
Plate 1	G04	Group 1	Un0070	0.7615	0.0347
Plate 1	H04	Group 1	Un0081	0.4394	0.0342
Plate 1	A05	Group 1	Un0005	2.1687	0.0962
Plate 1	B05	Group 1	Un0016	2.2706	0.0643
Plate 1	C05	Group 1	Un0027	2.4656	0.0482
Plate 1	D05	Group 1	Un0038	2.7061	0.0443
Plate 1	E05	Group 1	Un0049	2.7078	0.0392
Plate 1	F05	Group 1	Un0060	2.3057	0.0385
Plate 1	G05	Group 1	Un0071	1.9343	0.0369
Plate 1	H05	Group 1	Un0082	1.2181	0.0355
Plate 1	A06	Group 1	Un0006	2.1894	0.0891
Plate 1	B06	Group 1	Un0017	2.2682	0.0724
Plate 1	C06	Group 1	Un0028	2.4015	0.0553
Plate 1	D06	Group 1	Un0039	2.6764	0.0506
Plate 1	E06	Group 1	Un0050	3.0401	0.042
Plate 1	F06	Group 1	Un0061	2.4249	0.0381
Plate 1	G06	Group 1	Un0072	1.8955	0.0374
Plate 1	H06	Group 1	Un0083	1.1015	0.0358
Plate 1	A07	Group 1	Un0007	0.1108	0.0333
Plate 1	B07	Group 1	Un0018	0.0646	0.0327
Plate 1	C07	Group 1	Un0029	0.0517	0.0329
Plate 1	D07	Group 1	Un0040	0.0468	0.0332
Plate 1	E07	Group 1	Un0051	0.0454	0.0333
Plate 1	F07	Group 1	Un0062	0.0402	0.0332
Plate 1	G07	Group 1	Un0073	0.0402	0.0327
Plate 1	H07	Group 1	Un0084	0.0416	0.0331
Plate 1	A08	Group 1	Un0008	0.0817	0.0338
Plate 1	B08	Group 1	Un0019	0.0629	0.0334
Plate 1	C08	Group 1	Un0030	0.1014	0.0336
Plate 1	D08	Group 1	Un0041	0.0473	0.0342
Plate 1	E08	Group 1	Un0052	0.0414	0.0332
Plate 1	F08	Group 1	Un0063	0.0405	0.0332
Plate 1	G08	Group 1	Un0074	0.0388	0.0331
Plate 1	H08	Group 1	Un0085	0.0404	0.0331
Plate 1	A09	Group 1	Un0009	0.0882	0.0341
Plate 1	B09	Group 1	Un0020	0.0656	0.0336
Plate 1	C09	Group 1	Un0031	0.0525	0.0339
Plate 1	D09	Group 1	Un0042	0.0459	0.0332
Plate 1	E09	Group 1	Un0053	0.0419	0.0335
Plate 1	F09	Group 1	Un0064	0.0402	0.0332
Plate 1	G09	Group 1	Un0075	0.0389	0.0332
Plate 1	H09	Group 1	Un0086	0.0401	0.0333
Plate 1	A10	Group 1	Un0010	2.5739	0.0536
Plate 1	B10	Group 1	Un0021	2.8588	0.0427
Plate 1	C10	Group 1	Un0032	2.8313	0.0462
Plate 1	D10	Group 1	Un0043	2.6812	0.0395
Plate 1	E10	Group 1	Un0054	2.0626	0.0381
Plate 1	F10	Group 1	Un0065	1.2495	0.0361
Plate 1	G10	Group 1	Un0076	0.6922	0.0347
Plate 1	H10	Group 1	Un0087	0.3421	0.0338
Plate 1	A11	Group 1	Un0011	2.1859	0.0651
Plate 1	B11	Group 1	Un0022	2.3701	0.0684
Plate 1	C11	Group 1	Un0033	2.5871	0.0613
Plate 1	D11	Group 1	Un0044	2.7132	0.0609
Plate 1	E11	Group 1	Un0055	3.1277	0.0432
Plate 1	F11	Group 1	Un0066	2.8405	0.04
Plate 1	G11	Group 1	Un0077	2.3101	0.0383
Plate 1	H11	Group 1	Un0088	1.3544	0.0362
Plate 1	A12	Group 1	Un0089	0.1042	0.0349
Plate 1	B12	Group 1	Un0090	0.0749	0.0342
Plate 1	C12	Group 1	Un0091	0.0595	0.034
Plate 1	D12	Group 1	Un0092	0.0496	0.0339
Plate 1	E12	Group 1	Un0093	0.0456	0.0331
Plate 1	F12	Group 1	Un0094	0.0422	0.0336
Plate 1	G12	Group 1	Un0095	0.0424	0.0337
Plate 1	H12	Group 1	Blank1	0.0406	0.0337

## Sheet: General information
General information
	Software version			SkanIt Software 6.0.2 for Microplate Readers RE, ver. 6.0.2.3
	Optical response compensation			Yes

## Sheet: Session information
Session information
	Session name			Leanne Dooley plate 6.skax
	Session notes
	Software version			SkanIt Software for Microplate Readers RE, ver. 6.0.2.3
	Execution time			26/07/2022 2:41:09 PM
	User			AA17-00409\harold

## Sheet: Instrument information
Instrument information
	Name			Varioskan LUX
	ESW version			1.00.38
	Set temperature			25.00 °C
	Serial number			3020-80274
	Instrument modules
		Plate adapter name		96-well adapter for plate without lid
		Plate adapter number		2
		Incubator		Yes
		Gas control		No
		Top optics		Yes
		Bottom optics		Yes
		Dispenser		No

## Sheet: Protocol parameters
Protocol parameters
	Measurement order			3
	Use settle delay			No
	Check temperature at start [°C]			No
Absorbance 1
	Wavelength [nm]			570
	Wavelength [nm]			450
	Use transmittance			No
	Pathlength correction			No
	Measurement Time [ms]			100

## Sheet: Run log
Run log
	Time	Event	Information
	26/07/2022 2:41:09 PM	Session Leanne Dooley plate 6.skax started
	26/07/2022 2:41:09 PM	Temperature	25.0°C
	26/07/2022 2:41:09 PM	Step Absorbance 1 started
	26/07/2022 2:41:11 PM	Calibration	Photometric 1.0 1236641
	26/07/2022 2:41:28 PM	Temperature	25.0°C
	26/07/2022 2:42:14 PM	Step Absorbance 1 ended
	26/07/2022 2:42:14 PM	Temperature	25.0°C
	26/07/2022 2:42:24 PM	Session Leanne Dooley plate 6.skax ended

## Sheet: Layout definitions
Name	Plate 1
Plate template	ANSI/SBS Standard, 96-well
	1	2	3	4	5	6	7	8	9	10	11	12
A	Un0001	Un0002	Un0003	Un0004	Un0005	Un0006	Un0007	Un0008	Un0009	Un0010	Un0011	Un0089
	Group 1	Group 1	Group 1	Group 1	Group 1	Group 1	Group 1	Group 1	Group 1	Group 1	Group 1	Group 1
	1:1	1:1	1:1	1:1	1:1	1:1	1:1	1:1	1:1	1:1	1:1	1:1
B	Un0012	Un0013	Un0014	Un0015	Un0016	Un0017	Un0018	Un0019	Un0020	Un0021	Un0022	Un0090
	Group 1	Group 1	Group 1	Group 1	Group 1	Group 1	Group 1	Group 1	Group 1	Group 1	Group 1	Group 1
	1:1	1:1	1:1	1:1	1:1	1:1	1:1	1:1	1:1	1:1	1:1	1:1
C	Un0023	Un0024	Un0025	Un0026	Un0027	Un0028	Un0029	Un0030	Un0031	Un0032	Un0033	Un0091
	Group 1	Group 1	Group 1	Group 1	Group 1	Group 1	Group 1	Group 1	Group 1	Group 1	Group 1	Group 1
	1:1	1:1	1:1	1:1	1:1	1:1	1:1	1:1	1:1	1:1	1:1	1:1
D	Un0034	Un0035	Un0036	Un0037	Un0038	Un0039	Un0040	Un0041	Un0042	Un0043	Un0044	Un0092
	Group 1	Group 1	Group 1	Group 1	Group 1	Group 1	Group 1	Group 1	Group 1	Group 1	Group 1	Group 1
	1:1	1:1	1:1	1:1	1:1	1:1	1:1	1:1	1:1	1:1	1:1	1:1
E	Un0045	Un0046	Un0047	Un0048	Un0049	Un0050	Un0051	Un0052	Un0053	Un0054	Un0055	Un0093
	Group 1	Group 1	Group 1	Group 1	Group 1	Group 1	Group 1	Group 1	Group 1	Group 1	Group 1	Group 1
	1:1	1:1	1:1	1:1	1:1	1:1	1:1	1:1	1:1	1:1	1:1	1:1
F	Un0056	Un0057	Un0058	Un0059	Un0060	Un0061	Un0062	Un0063	Un0064	Un0065	Un0066	Un0094
	Group 1	Group 1	Group 1	Group 1	Group 1	Group 1	Group 1	Group 1	Group 1	Group 1	Group 1	Group 1
	1:1	1:1	1:1	1:1	1:1	1:1	1:1	1:1	1:1	1:1	1:1	1:1
G	Un0067	Un0068	Un0069	Un0070	Un0071	Un0072	Un0073	Un0074	Un0075	Un0076	Un0077	Un0095
	Group 1	Group 1	Group 1	Group 1	Group 1	Group 1	Group 1	Group 1	Group 1	Group 1	Group 1	Group 1
	1:1	1:1	1:1	1:1	1:1	1:1	1:1	1:1	1:1	1:1	1:1	1:1
H	Un0078	Un0079	Un0080	Un0081	Un0082	Un0083	Un0084	Un0085	Un0086	Un0087	Un0088	Blank1
	Group 1	Group 1	Group 1	Group 1	Group 1	Group 1	Group 1	Group 1	Group 1	Group 1	Group 1	Group 1
	1:1	1:1	1:1	1:1	1:1	1:1	1:1	1:1	1:1	1:1	1:1
