# Supplementary material for: Chimeric hepatitis B surface antigen virus-like particles expressing the strep A epitope p*17 elicit a humoral immune response in mice
Source: Heliyon. 2024 May 4;10(9):e30606. doi: 10.1016/j.heliyon.2024.e30606 (PMC11101775; doi:10.1016/j.heliyon.2024.e30606)
Supplement: Multimedia component 3 [file mmc3.xlsx]

## Sheet: Absorbance 1_01
Measurement results
Leanne Dooley plate 7 (1).skax
26/07/2022 2:59:36 PM
Absorbance 1
Wavelength: 450 nm
Plate 1	VLP-p*17/Alum mouse 2						Alum only			Controls
	Bleed 1		Bleed 2		Bleed 3		Bleed 1	Bleed 2	Bleed 3	Pos	PBS/Neg
Abs	1	2	3	4	5	6	7	8	9	10	11	12
A 100	0.4969	0.4896	1.992	1.9784	1.8319	1.8211	0.0792	0.0826	0.0827	1.7034	0.0898	0.0764			Mean Neg
B 200	0.2624	0.2701	2.2307	2.2397	2.0028	1.9476	0.0623	0.0623	0.0684	1.2437	0.0677	0.0589			0.0509
C 400	0.1548	0.1594	2.2364	2.2991	2.3567	2.2351	0.0505	0.051	0.0556	0.7858	0.0552	0.0516
D 800	0.103	0.1107	1.9742	2.0702	2.2451	2.2359	0.0452	0.0458	0.0486	0.4788	0.0483	0.0462			Cutoff
E 1600	0.0711	0.0744	1.7559	1.706	2.0042	2.0778	0.0445	0.0431	0.0437	0.2649	0.0465	0.0449			0.086
F 3200	0.0574	0.06	1.1074	1.0563	1.542	1.5131	0.0437	0.0429	0.0428	0.1426	0.0457	0.043
G 6400	0.0476	0.0513	0.6828	0.6743	1.1298	1.0701	0.0442	0.0447	0.0435	0.0968	0.0439	0.0447
H 12800	0.0435	0.0443	0.3273	0.3245	0.6132	0.6202	0.0427	0.041	0.0422	0.0651	0.0429	0.0416
Wavelength: 570 nm
Plate 1
Abs	1	2	3	4	5	6	7	8	9	10	11	12
A	0.0345	0.0342	0.0455	0.0491	0.053	0.0504	0.0335	0.0339	0.0335	0.0375	0.0343	0.0335
B	0.0342	0.0345	0.0413	0.041	0.0454	0.0441	0.0341	0.0351	0.0374	0.0372	0.0347	0.0343
C	0.0333	0.0352	0.0398	0.0386	0.0424	0.0434	0.0337	0.0338	0.0344	0.0367	0.0354	0.0342
D	0.0336	0.0351	0.0386	0.041	0.0396	0.0384	0.0331	0.0339	0.0341	0.0376	0.0347	0.0345
E	0.0333	0.0353	0.0439	0.0372	0.0375	0.0374	0.0334	0.034	0.0341	0.0362	0.035	0.0348
F	0.0338	0.0365	0.0378	0.036	0.0366	0.0371	0.0344	0.0342	0.0334	0.0352	0.0353	0.0346
G	0.0342	0.0357	0.0367	0.0391	0.0386	0.0366	0.0349	0.0356	0.0349	0.0343	0.0354	0.0354
H	0.0331	0.0334	0.0358	0.0352	0.0361	0.0362	0.0339	0.034	0.0337	0.0341	0.0345	0.0342
Sample	1	2	3	4	5	6	7	8	9	10	11	12
A	Un0001	Un0002	Un0003	Un0004	Un0005	Un0006	Un0007	Un0008	Un0009	Un0010	Un0011	Un0089
B	Un0012	Un0013	Un0014	Un0015	Un0016	Un0017	Un0018	Un0019	Un0020	Un0021	Un0022	Un0090
C	Un0023	Un0024	Un0025	Un0026	Un0027	Un0028	Un0029	Un0030	Un0031	Un0032	Un0033	Un0091
D	Un0034	Un0035	Un0036	Un0037	Un0038	Un0039	Un0040	Un0041	Un0042	Un0043	Un0044	Un0092
E	Un0045	Un0046	Un0047	Un0048	Un0049	Un0050	Un0051	Un0052	Un0053	Un0054	Un0055	Un0093
F	Un0056	Un0057	Un0058	Un0059	Un0060	Un0061	Un0062	Un0063	Un0064	Un0065	Un0066	Un0094
G	Un0067	Un0068	Un0069	Un0070	Un0071	Un0072	Un0073	Un0074	Un0075	Un0076	Un0077	Un0095
H	Un0078	Un0079	Un0080	Un0081	Un0082	Un0083	Un0084	Un0085	Un0086	Un0087	Un0088	Blank1
Autoloading range A1 - M42

## Sheet: Result summary
Results summary
General
Plate	Well	Group	Sample	Absorbance 1 (450nm)	Absorbance 1 (570nm)
Plate 1	A01	Group 1	Un0001	0.4969	0.0345
Plate 1	B01	Group 1	Un0012	0.2624	0.0342
Plate 1	C01	Group 1	Un0023	0.1548	0.0333
Plate 1	D01	Group 1	Un0034	0.103	0.0336
Plate 1	E01	Group 1	Un0045	0.0711	0.0333
Plate 1	F01	Group 1	Un0056	0.0574	0.0338
Plate 1	G01	Group 1	Un0067	0.0476	0.0342
Plate 1	H01	Group 1	Un0078	0.0435	0.0331
Plate 1	A02	Group 1	Un0002	0.4896	0.0342
Plate 1	B02	Group 1	Un0013	0.2701	0.0345
Plate 1	C02	Group 1	Un0024	0.1594	0.0352
Plate 1	D02	Group 1	Un0035	0.1107	0.0351
Plate 1	E02	Group 1	Un0046	0.0744	0.0353
Plate 1	F02	Group 1	Un0057	0.06	0.0365
Plate 1	G02	Group 1	Un0068	0.0513	0.0357
Plate 1	H02	Group 1	Un0079	0.0443	0.0334
Plate 1	A03	Group 1	Un0003	1.992	0.0455
Plate 1	B03	Group 1	Un0014	2.2307	0.0413
Plate 1	C03	Group 1	Un0025	2.2364	0.0398
Plate 1	D03	Group 1	Un0036	1.9742	0.0386
Plate 1	E03	Group 1	Un0047	1.7559	0.0439
Plate 1	F03	Group 1	Un0058	1.1074	0.0378
Plate 1	G03	Group 1	Un0069	0.6828	0.0367
Plate 1	H03	Group 1	Un0080	0.3273	0.0358
Plate 1	A04	Group 1	Un0004	1.9784	0.0491
Plate 1	B04	Group 1	Un0015	2.2397	0.041
Plate 1	C04	Group 1	Un0026	2.2991	0.0386
Plate 1	D04	Group 1	Un0037	2.0702	0.041
Plate 1	E04	Group 1	Un0048	1.706	0.0372
Plate 1	F04	Group 1	Un0059	1.0563	0.036
Plate 1	G04	Group 1	Un0070	0.6743	0.0391
Plate 1	H04	Group 1	Un0081	0.3245	0.0352
Plate 1	A05	Group 1	Un0005	1.8319	0.053
Plate 1	B05	Group 1	Un0016	2.0028	0.0454
Plate 1	C05	Group 1	Un0027	2.3567	0.0424
Plate 1	D05	Group 1	Un0038	2.2451	0.0396
Plate 1	E05	Group 1	Un0049	2.0042	0.0375
Plate 1	F05	Group 1	Un0060	1.542	0.0366
Plate 1	G05	Group 1	Un0071	1.1298	0.0386
Plate 1	H05	Group 1	Un0082	0.6132	0.0361
Plate 1	A06	Group 1	Un0006	1.8211	0.0504
Plate 1	B06	Group 1	Un0017	1.9476	0.0441
Plate 1	C06	Group 1	Un0028	2.2351	0.0434
Plate 1	D06	Group 1	Un0039	2.2359	0.0384
Plate 1	E06	Group 1	Un0050	2.0778	0.0374
Plate 1	F06	Group 1	Un0061	1.5131	0.0371
Plate 1	G06	Group 1	Un0072	1.0701	0.0366
Plate 1	H06	Group 1	Un0083	0.6202	0.0362
Plate 1	A07	Group 1	Un0007	0.0792	0.0335
Plate 1	B07	Group 1	Un0018	0.0623	0.0341
Plate 1	C07	Group 1	Un0029	0.0505	0.0337
Plate 1	D07	Group 1	Un0040	0.0452	0.0331
Plate 1	E07	Group 1	Un0051	0.0445	0.0334
Plate 1	F07	Group 1	Un0062	0.0437	0.0344
Plate 1	G07	Group 1	Un0073	0.0442	0.0349
Plate 1	H07	Group 1	Un0084	0.0427	0.0339
Plate 1	A08	Group 1	Un0008	0.0826	0.0339
Plate 1	B08	Group 1	Un0019	0.0623	0.0351
Plate 1	C08	Group 1	Un0030	0.051	0.0338
Plate 1	D08	Group 1	Un0041	0.0458	0.0339
Plate 1	E08	Group 1	Un0052	0.0431	0.034
Plate 1	F08	Group 1	Un0063	0.0429	0.0342
Plate 1	G08	Group 1	Un0074	0.0447	0.0356
Plate 1	H08	Group 1	Un0085	0.041	0.034
Plate 1	A09	Group 1	Un0009	0.0827	0.0335
Plate 1	B09	Group 1	Un0020	0.0684	0.0374
Plate 1	C09	Group 1	Un0031	0.0556	0.0344
Plate 1	D09	Group 1	Un0042	0.0486	0.0341
Plate 1	E09	Group 1	Un0053	0.0437	0.0341
Plate 1	F09	Group 1	Un0064	0.0428	0.0334
Plate 1	G09	Group 1	Un0075	0.0435	0.0349
Plate 1	H09	Group 1	Un0086	0.0422	0.0337
Plate 1	A10	Group 1	Un0010	1.7034	0.0375
Plate 1	B10	Group 1	Un0021	1.2437	0.0372
Plate 1	C10	Group 1	Un0032	0.7858	0.0367
Plate 1	D10	Group 1	Un0043	0.4788	0.0376
Plate 1	E10	Group 1	Un0054	0.2649	0.0362
Plate 1	F10	Group 1	Un0065	0.1426	0.0352
Plate 1	G10	Group 1	Un0076	0.0968	0.0343
Plate 1	H10	Group 1	Un0087	0.0651	0.0341
Plate 1	A11	Group 1	Un0011	0.0898	0.0343
Plate 1	B11	Group 1	Un0022	0.0677	0.0347
Plate 1	C11	Group 1	Un0033	0.0552	0.0354
Plate 1	D11	Group 1	Un0044	0.0483	0.0347
Plate 1	E11	Group 1	Un0055	0.0465	0.035
Plate 1	F11	Group 1	Un0066	0.0457	0.0353
Plate 1	G11	Group 1	Un0077	0.0439	0.0354
Plate 1	H11	Group 1	Un0088	0.0429	0.0345
Plate 1	A12	Group 1	Un0089	0.0764	0.0335
Plate 1	B12	Group 1	Un0090	0.0589	0.0343
Plate 1	C12	Group 1	Un0091	0.0516	0.0342
Plate 1	D12	Group 1	Un0092	0.0462	0.0345
Plate 1	E12	Group 1	Un0093	0.0449	0.0348
Plate 1	F12	Group 1	Un0094	0.043	0.0346
Plate 1	G12	Group 1	Un0095	0.0447	0.0354
Plate 1	H12	Group 1	Blank1	0.0416	0.0342

## Sheet: General information
General information
	Software version			SkanIt Software 6.0.2 for Microplate Readers RE, ver. 6.0.2.3
	Optical response compensation			Yes

## Sheet: Session information
Session information
	Session name			Leanne Dooley plate 7 (1).skax
	Session notes
	Software version			SkanIt Software for Microplate Readers RE, ver. 6.0.2.3
	Execution time			26/07/2022 2:59:36 PM
	User			AA17-00409\harold

## Sheet: Instrument information
Instrument information
	Name			Varioskan LUX
	ESW version			1.00.38
	Set temperature			25.00 °C
	Serial number			3020-80274
	Instrument modules
		Plate adapter name		96-well adapter for plate without lid
		Plate adapter number		2
		Incubator		Yes
		Gas control		No
		Top optics		Yes
		Bottom optics		Yes
		Dispenser		No

## Sheet: Protocol parameters
Protocol parameters
	Measurement order			3
	Use settle delay			No
	Check temperature at start [°C]			No
Absorbance 1
	Wavelength [nm]			570
	Wavelength [nm]			450
	Use transmittance			No
	Pathlength correction			No
	Measurement Time [ms]			100

## Sheet: Run log
Run log
	Time	Event	Information
	26/07/2022 2:59:36 PM	Session Leanne Dooley plate 7 (1).skax started
	26/07/2022 2:59:37 PM	Temperature	25.0°C
	26/07/2022 2:59:37 PM	Step Absorbance 1 started
	26/07/2022 3:00:28 PM	Temperature	25.0°C
	26/07/2022 3:00:40 PM	Step Absorbance 1 ended
	26/07/2022 3:00:40 PM	Temperature	25.0°C
	26/07/2022 3:00:50 PM	Session Leanne Dooley plate 7 (1).skax ended

## Sheet: Layout definitions
Name	Plate 1
Plate template	ANSI/SBS Standard, 96-well
	1	2	3	4	5	6	7	8	9	10	11	12
A	Un0001	Un0002	Un0003	Un0004	Un0005	Un0006	Un0007	Un0008	Un0009	Un0010	Un0011	Un0089
	Group 1	Group 1	Group 1	Group 1	Group 1	Group 1	Group 1	Group 1	Group 1	Group 1	Group 1	Group 1
	1:1	1:1	1:1	1:1	1:1	1:1	1:1	1:1	1:1	1:1	1:1	1:1
B	Un0012	Un0013	Un0014	Un0015	Un0016	Un0017	Un0018	Un0019	Un0020	Un0021	Un0022	Un0090
	Group 1	Group 1	Group 1	Group 1	Group 1	Group 1	Group 1	Group 1	Group 1	Group 1	Group 1	Group 1
	1:1	1:1	1:1	1:1	1:1	1:1	1:1	1:1	1:1	1:1	1:1	1:1
C	Un0023	Un0024	Un0025	Un0026	Un0027	Un0028	Un0029	Un0030	Un0031	Un0032	Un0033	Un0091
	Group 1	Group 1	Group 1	Group 1	Group 1	Group 1	Group 1	Group 1	Group 1	Group 1	Group 1	Group 1
	1:1	1:1	1:1	1:1	1:1	1:1	1:1	1:1	1:1	1:1	1:1	1:1
D	Un0034	Un0035	Un0036	Un0037	Un0038	Un0039	Un0040	Un0041	Un0042	Un0043	Un0044	Un0092
	Group 1	Group 1	Group 1	Group 1	Group 1	Group 1	Group 1	Group 1	Group 1	Group 1	Group 1	Group 1
	1:1	1:1	1:1	1:1	1:1	1:1	1:1	1:1	1:1	1:1	1:1	1:1
E	Un0045	Un0046	Un0047	Un0048	Un0049	Un0050	Un0051	Un0052	Un0053	Un0054	Un0055	Un0093
	Group 1	Group 1	Group 1	Group 1	Group 1	Group 1	Group 1	Group 1	Group 1	Group 1	Group 1	Group 1
	1:1	1:1	1:1	1:1	1:1	1:1	1:1	1:1	1:1	1:1	1:1	1:1
F	Un0056	Un0057	Un0058	Un0059	Un0060	Un0061	Un0062	Un0063	Un0064	Un0065	Un0066	Un0094
	Group 1	Group 1	Group 1	Group 1	Group 1	Group 1	Group 1	Group 1	Group 1	Group 1	Group 1	Group 1
	1:1	1:1	1:1	1:1	1:1	1:1	1:1	1:1	1:1	1:1	1:1	1:1
G	Un0067	Un0068	Un0069	Un0070	Un0071	Un0072	Un0073	Un0074	Un0075	Un0076	Un0077	Un0095
	Group 1	Group 1	Group 1	Group 1	Group 1	Group 1	Group 1	Group 1	Group 1	Group 1	Group 1	Group 1
	1:1	1:1	1:1	1:1	1:1	1:1	1:1	1:1	1:1	1:1	1:1	1:1
H	Un0078	Un0079	Un0080	Un0081	Un0082	Un0083	Un0084	Un0085	Un0086	Un0087	Un0088	Blank1
	Group 1	Group 1	Group 1	Group 1	Group 1	Group 1	Group 1	Group 1	Group 1	Group 1	Group 1	Group 1
	1:1	1:1	1:1	1:1	1:1	1:1	1:1	1:1	1:1	1:1	1:1
