# Supplementary material for: Chimeric hepatitis B surface antigen virus-like particles expressing the strep A epitope p*17 elicit a humoral immune response in mice
Source: Heliyon. 2024 May 4;10(9):e30606. doi: 10.1016/j.heliyon.2024.e30606 (PMC11101775; doi:10.1016/j.heliyon.2024.e30606)
Supplement: Multimedia component 4 [file mmc4.xlsx]

## Sheet: Absorbance 1_01
Measurement results
Leanne Dooley plate 8 (2).skax
26/07/2022 3:15:03 PM
Absorbance 1
Wavelength: 450 nm
Plate 1	VLP-p*17/Alum mouse 3						Alum only			Controls
	Bleed 1		Bleed 2		Bleed 3		Bleed 1	Bleed 2	Bleed 3	DT-p*17/Pos		PBS/Neg
Abs	1	2	3	4	5	6	7	8	9	10	11	12				Mean neg
A 100	0.1684	0.1631	2.4088	2.4808	2.498	2.5752	0.0836	0.0915	0.0972	2.0336	2.1001	0.1015				0.0538
B 200	0.1049	0.0993	2.3041	2.3	2.2769	2.2594	0.0649	0.0644	0.0715	1.9743	1.9607	0.0716
C 400	0.0654	0.0625	1.7435	2.0973	1.626	2.0693	0.051	0.0554	0.0568	1.9523	1.9769	0.0628				SD
D 800	0.0575	0.0588	1.8157	1.793	1.6874	1.7604	0.0463	0.0502	0.0495	1.9651	1.932	0.0525				0.011
E 1600	0.0475	0.0483	1.2633	1.2909	1.2119	1.205	0.0428	0.0474	0.0583	2.1622	2.1368	0.0464
F 3200	0.0446	0.0458	0.7441	0.7659	0.6747	0.7332	0.0428	0.0438	0.0432	2.3359	2.2754	0.0435
G 6400	0.0414	0.0424	0.4273	0.4597	0.3752	0.4229	0.0409	0.0429	0.0426	2.4443	2.6413	0.0463				Cut off
H 12800	0.0469	0.0417	0.2399	0.2464	0.2109	0.227	0.0408	0.0408	0.042	2.3975	2.729	0.0409				0.086
Wavelength: 570 nm
Plate 1
Abs	1	2	3	4	5	6	7	8	9	10	11	12
A	0.0335	0.0349	0.0515	0.0465	0.0463	0.0471	0.0354	0.0354	0.0359	0.0602	0.0783	0.0341
B	0.0351	0.0354	0.0406	0.0426	0.0414	0.0435	0.0363	0.0356	0.0347	0.0722	0.0685	0.0358
C	0.0357	0.0349	0.0373	0.0405	0.0383	0.0397	0.0338	0.0347	0.0348	0.0523	0.0606	0.0367
D	0.0347	0.0344	0.0382	0.0397	0.0381	0.0382	0.034	0.0341	0.0341	0.067	0.0627	0.0369
E	0.0331	0.0339	0.0371	0.0373	0.0364	0.0365	0.0334	0.0344	0.0352	0.0571	0.0635	0.0343
F	0.0333	0.0342	0.0352	0.0352	0.0349	0.035	0.0337	0.0343	0.0337	0.0523	0.0542	0.034
G	0.033	0.0334	0.0345	0.0341	0.0341	0.0342	0.0336	0.0338	0.0339	0.0457	0.0526	0.036
H	0.0356	0.0328	0.0354	0.0449	0.0337	0.0342	0.033	0.0333	0.0334	0.0471	0.0427	0.0336
Sample	1	2	3	4	5	6	7	8	9	10	11	12
A	Un0001	Un0002	Un0003	Un0004	Un0005	Un0006	Un0007	Un0008	Un0009	Un0010	Un0011	Un0089
B	Un0012	Un0013	Un0014	Un0015	Un0016	Un0017	Un0018	Un0019	Un0020	Un0021	Un0022	Un0090
C	Un0023	Un0024	Un0025	Un0026	Un0027	Un0028	Un0029	Un0030	Un0031	Un0032	Un0033	Un0091
D	Un0034	Un0035	Un0036	Un0037	Un0038	Un0039	Un0040	Un0041	Un0042	Un0043	Un0044	Un0092
E	Un0045	Un0046	Un0047	Un0048	Un0049	Un0050	Un0051	Un0052	Un0053	Un0054	Un0055	Un0093
F	Un0056	Un0057	Un0058	Un0059	Un0060	Un0061	Un0062	Un0063	Un0064	Un0065	Un0066	Un0094
G	Un0067	Un0068	Un0069	Un0070	Un0071	Un0072	Un0073	Un0074	Un0075	Un0076	Un0077	Un0095
H	Un0078	Un0079	Un0080	Un0081	Un0082	Un0083	Un0084	Un0085	Un0086	Un0087	Un0088	Blank1
Autoloading range A1 - M42

## Sheet: Result summary
Results summary
General
Plate	Well	Group	Sample	Absorbance 1 (450nm)	Absorbance 1 (570nm)
Plate 1	A01	Group 1	Un0001	0.1684	0.0335
Plate 1	B01	Group 1	Un0012	0.1049	0.0351
Plate 1	C01	Group 1	Un0023	0.0654	0.0357
Plate 1	D01	Group 1	Un0034	0.0575	0.0347
Plate 1	E01	Group 1	Un0045	0.0475	0.0331
Plate 1	F01	Group 1	Un0056	0.0446	0.0333
Plate 1	G01	Group 1	Un0067	0.0414	0.033
Plate 1	H01	Group 1	Un0078	0.0469	0.0356
Plate 1	A02	Group 1	Un0002	0.1631	0.0349
Plate 1	B02	Group 1	Un0013	0.0993	0.0354
Plate 1	C02	Group 1	Un0024	0.0625	0.0349
Plate 1	D02	Group 1	Un0035	0.0588	0.0344
Plate 1	E02	Group 1	Un0046	0.0483	0.0339
Plate 1	F02	Group 1	Un0057	0.0458	0.0342
Plate 1	G02	Group 1	Un0068	0.0424	0.0334
Plate 1	H02	Group 1	Un0079	0.0417	0.0328
Plate 1	A03	Group 1	Un0003	2.4088	0.0515
Plate 1	B03	Group 1	Un0014	2.3041	0.0406
Plate 1	C03	Group 1	Un0025	1.7435	0.0373
Plate 1	D03	Group 1	Un0036	1.8157	0.0382
Plate 1	E03	Group 1	Un0047	1.2633	0.0371
Plate 1	F03	Group 1	Un0058	0.7441	0.0352
Plate 1	G03	Group 1	Un0069	0.4273	0.0345
Plate 1	H03	Group 1	Un0080	0.2399	0.0354
Plate 1	A04	Group 1	Un0004	2.4808	0.0465
Plate 1	B04	Group 1	Un0015	2.3	0.0426
Plate 1	C04	Group 1	Un0026	2.0973	0.0405
Plate 1	D04	Group 1	Un0037	1.793	0.0397
Plate 1	E04	Group 1	Un0048	1.2909	0.0373
Plate 1	F04	Group 1	Un0059	0.7659	0.0352
Plate 1	G04	Group 1	Un0070	0.4597	0.0341
Plate 1	H04	Group 1	Un0081	0.2464	0.0449
Plate 1	A05	Group 1	Un0005	2.498	0.0463
Plate 1	B05	Group 1	Un0016	2.2769	0.0414
Plate 1	C05	Group 1	Un0027	1.626	0.0383
Plate 1	D05	Group 1	Un0038	1.6874	0.0381
Plate 1	E05	Group 1	Un0049	1.2119	0.0364
Plate 1	F05	Group 1	Un0060	0.6747	0.0349
Plate 1	G05	Group 1	Un0071	0.3752	0.0341
Plate 1	H05	Group 1	Un0082	0.2109	0.0337
Plate 1	A06	Group 1	Un0006	2.5752	0.0471
Plate 1	B06	Group 1	Un0017	2.2594	0.0435
Plate 1	C06	Group 1	Un0028	2.0693	0.0397
Plate 1	D06	Group 1	Un0039	1.7604	0.0382
Plate 1	E06	Group 1	Un0050	1.205	0.0365
Plate 1	F06	Group 1	Un0061	0.7332	0.035
Plate 1	G06	Group 1	Un0072	0.4229	0.0342
Plate 1	H06	Group 1	Un0083	0.227	0.0342
Plate 1	A07	Group 1	Un0007	0.0836	0.0354
Plate 1	B07	Group 1	Un0018	0.0649	0.0363
Plate 1	C07	Group 1	Un0029	0.051	0.0338
Plate 1	D07	Group 1	Un0040	0.0463	0.034
Plate 1	E07	Group 1	Un0051	0.0428	0.0334
Plate 1	F07	Group 1	Un0062	0.0428	0.0337
Plate 1	G07	Group 1	Un0073	0.0409	0.0336
Plate 1	H07	Group 1	Un0084	0.0408	0.033
Plate 1	A08	Group 1	Un0008	0.0915	0.0354
Plate 1	B08	Group 1	Un0019	0.0644	0.0356
Plate 1	C08	Group 1	Un0030	0.0554	0.0347
Plate 1	D08	Group 1	Un0041	0.0502	0.0341
Plate 1	E08	Group 1	Un0052	0.0474	0.0344
Plate 1	F08	Group 1	Un0063	0.0438	0.0343
Plate 1	G08	Group 1	Un0074	0.0429	0.0338
Plate 1	H08	Group 1	Un0085	0.0408	0.0333
Plate 1	A09	Group 1	Un0009	0.0972	0.0359
Plate 1	B09	Group 1	Un0020	0.0715	0.0347
Plate 1	C09	Group 1	Un0031	0.0568	0.0348
Plate 1	D09	Group 1	Un0042	0.0495	0.0341
Plate 1	E09	Group 1	Un0053	0.0583	0.0352
Plate 1	F09	Group 1	Un0064	0.0432	0.0337
Plate 1	G09	Group 1	Un0075	0.0426	0.0339
Plate 1	H09	Group 1	Un0086	0.042	0.0334
Plate 1	A10	Group 1	Un0010	2.0336	0.0602
Plate 1	B10	Group 1	Un0021	1.9743	0.0722
Plate 1	C10	Group 1	Un0032	1.9523	0.0523
Plate 1	D10	Group 1	Un0043	1.9651	0.067
Plate 1	E10	Group 1	Un0054	2.1622	0.0571
Plate 1	F10	Group 1	Un0065	2.3359	0.0523
Plate 1	G10	Group 1	Un0076	2.4443	0.0457
Plate 1	H10	Group 1	Un0087	2.3975	0.0471
Plate 1	A11	Group 1	Un0011	2.1001	0.0783
Plate 1	B11	Group 1	Un0022	1.9607	0.0685
Plate 1	C11	Group 1	Un0033	1.9769	0.0606
Plate 1	D11	Group 1	Un0044	1.932	0.0627
Plate 1	E11	Group 1	Un0055	2.1368	0.0635
Plate 1	F11	Group 1	Un0066	2.2754	0.0542
Plate 1	G11	Group 1	Un0077	2.6413	0.0526
Plate 1	H11	Group 1	Un0088	2.729	0.0427
Plate 1	A12	Group 1	Un0089	0.1015	0.0341
Plate 1	B12	Group 1	Un0090	0.0716	0.0358
Plate 1	C12	Group 1	Un0091	0.0628	0.0367
Plate 1	D12	Group 1	Un0092	0.0525	0.0369
Plate 1	E12	Group 1	Un0093	0.0464	0.0343
Plate 1	F12	Group 1	Un0094	0.0435	0.034
Plate 1	G12	Group 1	Un0095	0.0463	0.036
Plate 1	H12	Group 1	Blank1	0.0409	0.0336

## Sheet: General information
General information
	Software version			SkanIt Software 6.0.2 for Microplate Readers RE, ver. 6.0.2.3
	Optical response compensation			Yes

## Sheet: Session information
Session information
	Session name			Leanne Dooley plate 8 (2).skax
	Session notes
	Software version			SkanIt Software for Microplate Readers RE, ver. 6.0.2.3
	Execution time			26/07/2022 3:15:03 PM
	User			AA17-00409\harold

## Sheet: Instrument information
Instrument information
	Name			Varioskan LUX
	ESW version			1.00.38
	Set temperature			25.00 °C
	Serial number			3020-80274
	Instrument modules
		Plate adapter name		96-well adapter for plate without lid
		Plate adapter number		2
		Incubator		Yes
		Gas control		No
		Top optics		Yes
		Bottom optics		Yes
		Dispenser		No

## Sheet: Protocol parameters
Protocol parameters
	Measurement order			3
	Use settle delay			No
	Check temperature at start [°C]			No
Absorbance 1
	Wavelength [nm]			570
	Wavelength [nm]			450
	Use transmittance			No
	Pathlength correction			No
	Measurement Time [ms]			100

## Sheet: Run log
Run log
	Time	Event	Information
	26/07/2022 3:15:03 PM	Session Leanne Dooley plate 8 (2).skax started
	26/07/2022 3:15:04 PM	Temperature	25.0°C
	26/07/2022 3:15:04 PM	Step Absorbance 1 started
	26/07/2022 3:15:28 PM	Temperature	25.0°C
	26/07/2022 3:16:07 PM	Step Absorbance 1 ended
	26/07/2022 3:16:07 PM	Temperature	25.0°C
	26/07/2022 3:16:17 PM	Session Leanne Dooley plate 8 (2).skax ended

## Sheet: Layout definitions
Name	Plate 1
Plate template	ANSI/SBS Standard, 96-well
	1	2	3	4	5	6	7	8	9	10	11	12
A	Un0001	Un0002	Un0003	Un0004	Un0005	Un0006	Un0007	Un0008	Un0009	Un0010	Un0011	Un0089
	Group 1	Group 1	Group 1	Group 1	Group 1	Group 1	Group 1	Group 1	Group 1	Group 1	Group 1	Group 1
	1:1	1:1	1:1	1:1	1:1	1:1	1:1	1:1	1:1	1:1	1:1	1:1
B	Un0012	Un0013	Un0014	Un0015	Un0016	Un0017	Un0018	Un0019	Un0020	Un0021	Un0022	Un0090
	Group 1	Group 1	Group 1	Group 1	Group 1	Group 1	Group 1	Group 1	Group 1	Group 1	Group 1	Group 1
	1:1	1:1	1:1	1:1	1:1	1:1	1:1	1:1	1:1	1:1	1:1	1:1
C	Un0023	Un0024	Un0025	Un0026	Un0027	Un0028	Un0029	Un0030	Un0031	Un0032	Un0033	Un0091
	Group 1	Group 1	Group 1	Group 1	Group 1	Group 1	Group 1	Group 1	Group 1	Group 1	Group 1	Group 1
	1:1	1:1	1:1	1:1	1:1	1:1	1:1	1:1	1:1	1:1	1:1	1:1
D	Un0034	Un0035	Un0036	Un0037	Un0038	Un0039	Un0040	Un0041	Un0042	Un0043	Un0044	Un0092
	Group 1	Group 1	Group 1	Group 1	Group 1	Group 1	Group 1	Group 1	Group 1	Group 1	Group 1	Group 1
	1:1	1:1	1:1	1:1	1:1	1:1	1:1	1:1	1:1	1:1	1:1	1:1
E	Un0045	Un0046	Un0047	Un0048	Un0049	Un0050	Un0051	Un0052	Un0053	Un0054	Un0055	Un0093
	Group 1	Group 1	Group 1	Group 1	Group 1	Group 1	Group 1	Group 1	Group 1	Group 1	Group 1	Group 1
	1:1	1:1	1:1	1:1	1:1	1:1	1:1	1:1	1:1	1:1	1:1	1:1
F	Un0056	Un0057	Un0058	Un0059	Un0060	Un0061	Un0062	Un0063	Un0064	Un0065	Un0066	Un0094
	Group 1	Group 1	Group 1	Group 1	Group 1	Group 1	Group 1	Group 1	Group 1	Group 1	Group 1	Group 1
	1:1	1:1	1:1	1:1	1:1	1:1	1:1	1:1	1:1	1:1	1:1	1:1
G	Un0067	Un0068	Un0069	Un0070	Un0071	Un0072	Un0073	Un0074	Un0075	Un0076	Un0077	Un0095
	Group 1	Group 1	Group 1	Group 1	Group 1	Group 1	Group 1	Group 1	Group 1	Group 1	Group 1	Group 1
	1:1	1:1	1:1	1:1	1:1	1:1	1:1	1:1	1:1	1:1	1:1	1:1
H	Un0078	Un0079	Un0080	Un0081	Un0082	Un0083	Un0084	Un0085	Un0086	Un0087	Un0088	Blank1
	Group 1	Group 1	Group 1	Group 1	Group 1	Group 1	Group 1	Group 1	Group 1	Group 1	Group 1	Group 1
	1:1	1:1	1:1	1:1	1:1	1:1	1:1	1:1	1:1	1:1	1:1
