# Supplementary material for: Chimeric hepatitis B surface antigen virus-like particles expressing the strep A epitope p*17 elicit a humoral immune response in mice
Source: Heliyon. 2024 May 4;10(9):e30606. doi: 10.1016/j.heliyon.2024.e30606 (PMC11101775; doi:10.1016/j.heliyon.2024.e30606)
Supplement: Multimedia component 6 [file mmc6.xlsx]

## Sheet: Absorbance 1_01
Measurement results
Leanne Dooley Alum B2
20/09/2022 3:02:57 PM
Absorbance 1
Wavelength: 450 nm
Plate 1	VLP-p*17/Alum bleed 2 endpoints										Controls
	Mouse 1		Mouse 2		Mouse 3		Mouse 4		Mouse 5		Pos	Neg
Abs/ dilution	1	2	3	4	5	6	7	8	9	10	11	12
A 1000	1.9475	1.8353	2.5139	2.4602	1.2434	1.5892	0.0867	0.0815	0.1108	0.1075	1.687	0.0402							Mouse 1	16000	16000
B 2000	0.9842	0.9547	1.6558	1.9065	0.701	0.8047	0.0638	0.0611	0.0813	0.0757	1.7322	0.0421							Mouse 2	64000	64000
C 4000	0.355	0.4415	0.763	1.08	0.3654	0.3912	0.0539	0.0644	0.0553	0.0551	1.7494	0.0392							Mouse 3	16000	16000
D 8000	0.1885	0.1895	0.2529	0.5512	0.1702	0.1804	0.0415	0.0427	0.0473	0.0479	2.4618	0.0402							Mouse 4	1000	1000
E 16000	0.1007	0.1085	0.1934	0.2911	0.1057	0.1124	0.042	0.0414	0.0569	0.0443	2.6324	0.0686			Mean neg	0.05			Mouse 5	2000	2000
F 32000	0.0686	0.0857	0.1295	0.1693	0.1286	0.0688	0.1232	0.0414	0.0444	0.0431	2.2081	0.0497
G 64000	0.0515	0.0513	0.0962	0.1975	0.0866	0.0532	0.0415	0.0395	0.0418	0.0429	1.3603	0.0439			Cutoff	0.08
H 128000	0.0504	0.0561	0.0632	0.0811	0.0466	0.0462	0.0425	0.0404	0.0412	0.0442	0.8367	0.0418
Wavelength: 570 nm
Plate 1
Abs	1	2	3	4	5	6	7	8	9	10	11	12
A	0.0416	0.038	0.0406	0.0462	0.0377	0.038	0.0402	0.0346	0.0355	0.0346	0.2717	0.0351
B	0.0378	0.0384	0.0386	0.0388	0.0369	0.0374	0.038	0.0354	0.0404	0.0347	0.222	0.0372
C	0.0361	0.0347	0.036	0.0362	0.0348	0.0369	0.0397	0.048	0.0354	0.0343	0.0963	0.0342
D	0.0348	0.0377	0.0344	0.0355	0.0342	0.0346	0.0333	0.0342	0.036	0.0345	0.0698	0.0355
E	0.0342	0.0413	0.0344	0.0344	0.0342	0.0347	0.0351	0.0345	0.0339	0.0351	0.0694	0.061
F	0.0368	0.0527	0.035	0.0343	0.0361	0.0341	0.1105	0.0344	0.0345	0.0355	0.0421	0.0432
G	0.0343	0.0332	0.0345	0.035	0.0342	0.0338	0.0355	0.0338	0.0336	0.0366	0.0602	0.0377
H	0.0349	0.0419	0.0347	0.0341	0.0339	0.0341	0.0357	0.0342	0.0352	0.0356	0.041	0.0357
Sample	1	2	3	4	5	6	7	8	9	10	11	12
A	Un0001	Un0002	Un0003	Un0004	Un0005	Un0006	Un0007	Un0008	Un0009	Un0010	Un0011	Un0089
B	Un0012	Un0013	Un0014	Un0015	Un0016	Un0017	Un0018	Un0019	Un0020	Un0021	Un0022	Un0090
C	Un0023	Un0024	Un0025	Un0026	Un0027	Un0028	Un0029	Un0030	Un0031	Un0032	Un0033	Un0091
D	Un0034	Un0035	Un0036	Un0037	Un0038	Un0039	Un0040	Un0041	Un0042	Un0043	Un0044	Un0092
E	Un0045	Un0046	Un0047	Un0048	Un0049	Un0050	Un0051	Un0052	Un0053	Un0054	Un0055	Un0093
F	Un0056	Un0057	Un0058	Un0059	Un0060	Un0061	Un0062	Un0063	Un0064	Un0065	Un0066	Un0094
G	Un0067	Un0068	Un0069	Un0070	Un0071	Un0072	Un0073	Un0074	Un0075	Un0076	Un0077	Un0095
H	Un0078	Un0079	Un0080	Un0081	Un0082	Un0083	Un0084	Un0085	Un0086	Un0087	Un0088	Blank1
Autoloading range A1 - M42

## Sheet: Result summary
Results summary
General
Plate	Well	Group	Sample	Absorbance 1 (450nm)	Absorbance 1 (570nm)
Plate 1	A01	Group 1	Un0001	1.9475	0.0416
Plate 1	B01	Group 1	Un0012	0.9842	0.0378
Plate 1	C01	Group 1	Un0023	0.355	0.0361
Plate 1	D01	Group 1	Un0034	0.1885	0.0348
Plate 1	E01	Group 1	Un0045	0.1007	0.0342
Plate 1	F01	Group 1	Un0056	0.0686	0.0368
Plate 1	G01	Group 1	Un0067	0.0515	0.0343
Plate 1	H01	Group 1	Un0078	0.0504	0.0349
Plate 1	A02	Group 1	Un0002	1.8353	0.038
Plate 1	B02	Group 1	Un0013	0.9547	0.0384
Plate 1	C02	Group 1	Un0024	0.4415	0.0347
Plate 1	D02	Group 1	Un0035	0.1895	0.0377
Plate 1	E02	Group 1	Un0046	0.1085	0.0413
Plate 1	F02	Group 1	Un0057	0.0857	0.0527
Plate 1	G02	Group 1	Un0068	0.0513	0.0332
Plate 1	H02	Group 1	Un0079	0.0561	0.0419
Plate 1	A03	Group 1	Un0003	2.5139	0.0406
Plate 1	B03	Group 1	Un0014	1.6558	0.0386
Plate 1	C03	Group 1	Un0025	0.763	0.036
Plate 1	D03	Group 1	Un0036	0.2529	0.0344
Plate 1	E03	Group 1	Un0047	0.1934	0.0344
Plate 1	F03	Group 1	Un0058	0.1295	0.035
Plate 1	G03	Group 1	Un0069	0.0962	0.0345
Plate 1	H03	Group 1	Un0080	0.0632	0.0347
Plate 1	A04	Group 1	Un0004	2.4602	0.0462
Plate 1	B04	Group 1	Un0015	1.9065	0.0388
Plate 1	C04	Group 1	Un0026	1.08	0.0362
Plate 1	D04	Group 1	Un0037	0.5512	0.0355
Plate 1	E04	Group 1	Un0048	0.2911	0.0344
Plate 1	F04	Group 1	Un0059	0.1693	0.0343
Plate 1	G04	Group 1	Un0070	0.1975	0.035
Plate 1	H04	Group 1	Un0081	0.0811	0.0341
Plate 1	A05	Group 1	Un0005	1.2434	0.0377
Plate 1	B05	Group 1	Un0016	0.701	0.0369
Plate 1	C05	Group 1	Un0027	0.3654	0.0348
Plate 1	D05	Group 1	Un0038	0.1702	0.0342
Plate 1	E05	Group 1	Un0049	0.1057	0.0342
Plate 1	F05	Group 1	Un0060	0.1286	0.0361
Plate 1	G05	Group 1	Un0071	0.0866	0.0342
Plate 1	H05	Group 1	Un0082	0.0466	0.0339
Plate 1	A06	Group 1	Un0006	1.5892	0.038
Plate 1	B06	Group 1	Un0017	0.8047	0.0374
Plate 1	C06	Group 1	Un0028	0.3912	0.0369
Plate 1	D06	Group 1	Un0039	0.1804	0.0346
Plate 1	E06	Group 1	Un0050	0.1124	0.0347
Plate 1	F06	Group 1	Un0061	0.0688	0.0341
Plate 1	G06	Group 1	Un0072	0.0532	0.0338
Plate 1	H06	Group 1	Un0083	0.0462	0.0341
Plate 1	A07	Group 1	Un0007	0.0867	0.0402
Plate 1	B07	Group 1	Un0018	0.0638	0.038
Plate 1	C07	Group 1	Un0029	0.0539	0.0397
Plate 1	D07	Group 1	Un0040	0.0415	0.0333
Plate 1	E07	Group 1	Un0051	0.042	0.0351
Plate 1	F07	Group 1	Un0062	0.1232	0.1105
Plate 1	G07	Group 1	Un0073	0.0415	0.0355
Plate 1	H07	Group 1	Un0084	0.0425	0.0357
Plate 1	A08	Group 1	Un0008	0.0815	0.0346
Plate 1	B08	Group 1	Un0019	0.0611	0.0354
Plate 1	C08	Group 1	Un0030	0.0644	0.048
Plate 1	D08	Group 1	Un0041	0.0427	0.0342
Plate 1	E08	Group 1	Un0052	0.0414	0.0345
Plate 1	F08	Group 1	Un0063	0.0414	0.0344
Plate 1	G08	Group 1	Un0074	0.0395	0.0338
Plate 1	H08	Group 1	Un0085	0.0404	0.0342
Plate 1	A09	Group 1	Un0009	0.1108	0.0355
Plate 1	B09	Group 1	Un0020	0.0813	0.0404
Plate 1	C09	Group 1	Un0031	0.0553	0.0354
Plate 1	D09	Group 1	Un0042	0.0473	0.036
Plate 1	E09	Group 1	Un0053	0.0569	0.0339
Plate 1	F09	Group 1	Un0064	0.0444	0.0345
Plate 1	G09	Group 1	Un0075	0.0418	0.0336
Plate 1	H09	Group 1	Un0086	0.0412	0.0352
Plate 1	A10	Group 1	Un0010	0.1075	0.0346
Plate 1	B10	Group 1	Un0021	0.0757	0.0347
Plate 1	C10	Group 1	Un0032	0.0551	0.0343
Plate 1	D10	Group 1	Un0043	0.0479	0.0345
Plate 1	E10	Group 1	Un0054	0.0443	0.0351
Plate 1	F10	Group 1	Un0065	0.0431	0.0355
Plate 1	G10	Group 1	Un0076	0.0429	0.0366
Plate 1	H10	Group 1	Un0087	0.0442	0.0356
Plate 1	A11	Group 1	Un0011	1.687	0.2717
Plate 1	B11	Group 1	Un0022	1.7322	0.222
Plate 1	C11	Group 1	Un0033	1.7494	0.0963
Plate 1	D11	Group 1	Un0044	2.4618	0.0698
Plate 1	E11	Group 1	Un0055	2.6324	0.0694
Plate 1	F11	Group 1	Un0066	2.2081	0.0421
Plate 1	G11	Group 1	Un0077	1.3603	0.0602
Plate 1	H11	Group 1	Un0088	0.8367	0.041
Plate 1	A12	Group 1	Un0089	0.0402	0.0351
Plate 1	B12	Group 1	Un0090	0.0421	0.0372
Plate 1	C12	Group 1	Un0091	0.0392	0.0342
Plate 1	D12	Group 1	Un0092	0.0402	0.0355
Plate 1	E12	Group 1	Un0093	0.0686	0.061
Plate 1	F12	Group 1	Un0094	0.0497	0.0432
Plate 1	G12	Group 1	Un0095	0.0439	0.0377
Plate 1	H12	Group 1	Blank1	0.0418	0.0357

## Sheet: General information
General information
	Software version			SkanIt Software 6.0.2 for Microplate Readers RE, ver. 6.0.2.3
	Optical response compensation			Yes

## Sheet: Session information
Session information
	Session name			Leanne Dooley plate 1 20092022 2.skax
	Session notes
	Software version			SkanIt Software for Microplate Readers RE, ver. 6.0.2.3
	Execution time			20/09/2022 3:02:57 PM
	User			AA17-00409\harold

## Sheet: Instrument information
Instrument information
	Name			Varioskan LUX
	ESW version			1.00.38
	Set temperature			30.00 °C
	Serial number			3020-80274
	Instrument modules
		Plate adapter name		96-well adapter for plate without lid
		Plate adapter number		2
		Incubator		Yes
		Gas control		No
		Top optics		Yes
		Bottom optics		Yes
		Dispenser		No

## Sheet: Protocol parameters
Protocol parameters
	Measurement order			3
	Use settle delay			No
	Check temperature at start [°C]			No
Absorbance 1
	Wavelength [nm]			570
	Wavelength [nm]			450
	Use transmittance			No
	Pathlength correction			No
	Measurement Time [ms]			100

## Sheet: Run log
Run log
	Time	Event	Information
	20/09/2022 3:02:57 PM	Session Leanne Dooley plate 1 20092022 2.skax started
	20/09/2022 3:02:57 PM	Temperature	30.0°C
	20/09/2022 3:02:57 PM	Step Absorbance 1 started
	20/09/2022 3:03:15 PM	Temperature	30.0°C
	20/09/2022 3:04:01 PM	Step Absorbance 1 ended
	20/09/2022 3:04:01 PM	Temperature	30.0°C
	20/09/2022 3:04:10 PM	Session Leanne Dooley plate 1 20092022 2.skax ended

## Sheet: Layout definitions
Name	Plate 1
Plate template	ANSI/SBS Standard, 96-well
	1	2	3	4	5	6	7	8	9	10	11	12
A	Un0001	Un0002	Un0003	Un0004	Un0005	Un0006	Un0007	Un0008	Un0009	Un0010	Un0011	Un0089
	Group 1	Group 1	Group 1	Group 1	Group 1	Group 1	Group 1	Group 1	Group 1	Group 1	Group 1	Group 1
	1:1	1:1	1:1	1:1	1:1	1:1	1:1	1:1	1:1	1:1	1:1	1:1
B	Un0012	Un0013	Un0014	Un0015	Un0016	Un0017	Un0018	Un0019	Un0020	Un0021	Un0022	Un0090
	Group 1	Group 1	Group 1	Group 1	Group 1	Group 1	Group 1	Group 1	Group 1	Group 1	Group 1	Group 1
	1:1	1:1	1:1	1:1	1:1	1:1	1:1	1:1	1:1	1:1	1:1	1:1
C	Un0023	Un0024	Un0025	Un0026	Un0027	Un0028	Un0029	Un0030	Un0031	Un0032	Un0033	Un0091
	Group 1	Group 1	Group 1	Group 1	Group 1	Group 1	Group 1	Group 1	Group 1	Group 1	Group 1	Group 1
	1:1	1:1	1:1	1:1	1:1	1:1	1:1	1:1	1:1	1:1	1:1	1:1
D	Un0034	Un0035	Un0036	Un0037	Un0038	Un0039	Un0040	Un0041	Un0042	Un0043	Un0044	Un0092
	Group 1	Group 1	Group 1	Group 1	Group 1	Group 1	Group 1	Group 1	Group 1	Group 1	Group 1	Group 1
	1:1	1:1	1:1	1:1	1:1	1:1	1:1	1:1	1:1	1:1	1:1	1:1
E	Un0045	Un0046	Un0047	Un0048	Un0049	Un0050	Un0051	Un0052	Un0053	Un0054	Un0055	Un0093
	Group 1	Group 1	Group 1	Group 1	Group 1	Group 1	Group 1	Group 1	Group 1	Group 1	Group 1	Group 1
	1:1	1:1	1:1	1:1	1:1	1:1	1:1	1:1	1:1	1:1	1:1	1:1
F	Un0056	Un0057	Un0058	Un0059	Un0060	Un0061	Un0062	Un0063	Un0064	Un0065	Un0066	Un0094
	Group 1	Group 1	Group 1	Group 1	Group 1	Group 1	Group 1	Group 1	Group 1	Group 1	Group 1	Group 1
	1:1	1:1	1:1	1:1	1:1	1:1	1:1	1:1	1:1	1:1	1:1	1:1
G	Un0067	Un0068	Un0069	Un0070	Un0071	Un0072	Un0073	Un0074	Un0075	Un0076	Un0077	Un0095
	Group 1	Group 1	Group 1	Group 1	Group 1	Group 1	Group 1	Group 1	Group 1	Group 1	Group 1	Group 1
	1:1	1:1	1:1	1:1	1:1	1:1	1:1	1:1	1:1	1:1	1:1	1:1
H	Un0078	Un0079	Un0080	Un0081	Un0082	Un0083	Un0084	Un0085	Un0086	Un0087	Un0088	Blank1
	Group 1	Group 1	Group 1	Group 1	Group 1	Group 1	Group 1	Group 1	Group 1	Group 1	Group 1	Group 1
	1:1	1:1	1:1	1:1	1:1	1:1	1:1	1:1	1:1	1:1	1:1
