# Supplementary material for: Chimeric hepatitis B surface antigen virus-like particles expressing the strep A epitope p*17 elicit a humoral immune response in mice
Source: Heliyon. 2024 May 4;10(9):e30606. doi: 10.1016/j.heliyon.2024.e30606 (PMC11101775; doi:10.1016/j.heliyon.2024.e30606)
Supplement: Multimedia component 7 [file mmc7.xlsx]

## Sheet: Absorbance 1_01
Measurement results
EndPoint Plate 2.skax
18/08/2022 3:21:48 PM
Absorbance 1
Wavelength: 450 nm
Plate 1	VLP-p*17/Alum bleed 3 endpoints										Controls
	Mouse 1		Mouse 2		Mouse 3		Mouse 4		Mouse 5		Pos	Neg						Mouse	IgG titre
Abs	1	2	3	4	5	6	7	8	9	10	11	12						1	32000	32000
A 1:10 000	2.0544	1.6297	0.5602	0.5402	0.3878	0.365	0.1569	0.1575	0.063	0.0627	2.2319	0.0933						2	8000	8000
B 1:20 000	1.2139	0.8719	0.3178	0.3225	0.1978	0.2082	0.1137	0.1137	0.0639	0.0649	2.4366	0.0755						3	4000	4000
C 1:40 000	0.5561	0.4715	0.2113	0.1793	0.1303	0.1337	0.0839	0.0917	0.0592	0.0595	2.0857	0.0901						4	2000	2000
D 1:80 000	0.3426	0.3186	0.1323	0.1254	0.0977	0.0933	0.0753	0.0753	0.0624	0.0613	1.62	0.0803						5	1000	1000
E 1:160 000	0.1879	0.169	0.0963	0.0937	0.0804	0.0782	0.0649	0.0663	0.0612	0.0608	0.9057	0.1047
F 1:320 000	0.1518	0.1151	0.0815	0.0784	0.0704	0.066	0.0611	0.0657	0.06	0.0638	0.5111	0.0726			Mean	0.08
G 1:640 000	0.0878	0.0916	0.0728	0.0823	0.0688	0.0692	0.0704	0.0658	0.066	0.0628	0.2914	0.0908
H 1:1 280 000	0.1109	0.0951	0.0831	0.1134	0.0756	0.0732	0.0747	0.0776	0.0772	0.0767	0.1941	0.0962			Cut-off	0.112
Wavelength: 570 nm
Plate 1
Abs	1	2	3	4	5	6	7	8	9	10	11	12
A	0.0379	0.0373	0.0348	0.0355	0.0345	0.0344	0.0341	0.0341	0.0342	0.0342	0.0582	0.0351
B	0.0359	0.0356	0.0347	0.0344	0.0339	0.0339	0.0339	0.0339	0.0339	0.0343	0.0493	0.0347
C	0.0345	0.0344	0.0341	0.0342	0.0344	0.0341	0.0338	0.0339	0.0342	0.0346	0.0406	0.0351
D	0.034	0.0342	0.0341	0.0341	0.0341	0.0335	0.0339	0.034	0.0339	0.0342	0.0378	0.0352
E	0.0351	0.0406	0.0343	0.0352	0.0339	0.034	0.0334	0.0342	0.034	0.0342	0.0361	0.0357
F	0.0353	0.0439	0.035	0.0337	0.0337	0.0333	0.0333	0.0345	0.0337	0.0344	0.0353	0.0345
G	0.0352	0.0386	0.0339	0.0334	0.0339	0.0336	0.0337	0.0339	0.0342	0.0341	0.0363	0.0418
H	0.0393	0.0369	0.035	0.0339	0.0336	0.0338	0.0335	0.034	0.0343	0.0378	0.0345	0.0346
Sample	1	2	3	4	5	6	7	8	9	10	11	12
A	Un0001	Un0002	Un0003	Un0004	Un0005	Un0006	Un0007	Un0008	Un0009	Un0010	Un0011	Un0089
B	Un0012	Un0013	Un0014	Un0015	Un0016	Un0017	Un0018	Un0019	Un0020	Un0021	Un0022	Un0090
C	Un0023	Un0024	Un0025	Un0026	Un0027	Un0028	Un0029	Un0030	Un0031	Un0032	Un0033	Un0091
D	Un0034	Un0035	Un0036	Un0037	Un0038	Un0039	Un0040	Un0041	Un0042	Un0043	Un0044	Un0092
E	Un0045	Un0046	Un0047	Un0048	Un0049	Un0050	Un0051	Un0052	Un0053	Un0054	Un0055	Un0093
F	Un0056	Un0057	Un0058	Un0059	Un0060	Un0061	Un0062	Un0063	Un0064	Un0065	Un0066	Un0094
G	Un0067	Un0068	Un0069	Un0070	Un0071	Un0072	Un0073	Un0074	Un0075	Un0076	Un0077	Un0095
H	Un0078	Un0079	Un0080	Un0081	Un0082	Un0083	Un0084	Un0085	Un0086	Un0087	Un0088	Blank1
Autoloading range A1 - M42

## Sheet: Result summary
Results summary
General
Plate	Well	Group	Sample	Absorbance 1 (450nm)	Absorbance 1 (570nm)
Plate 1	A01	Group 1	Un0001	2.0544	0.0379
Plate 1	B01	Group 1	Un0012	1.2139	0.0359
Plate 1	C01	Group 1	Un0023	0.5561	0.0345
Plate 1	D01	Group 1	Un0034	0.3426	0.034
Plate 1	E01	Group 1	Un0045	0.1879	0.0351
Plate 1	F01	Group 1	Un0056	0.1518	0.0353
Plate 1	G01	Group 1	Un0067	0.0878	0.0352
Plate 1	H01	Group 1	Un0078	0.1109	0.0393
Plate 1	A02	Group 1	Un0002	1.6297	0.0373
Plate 1	B02	Group 1	Un0013	0.8719	0.0356
Plate 1	C02	Group 1	Un0024	0.4715	0.0344
Plate 1	D02	Group 1	Un0035	0.3186	0.0342
Plate 1	E02	Group 1	Un0046	0.169	0.0406
Plate 1	F02	Group 1	Un0057	0.1151	0.0439
Plate 1	G02	Group 1	Un0068	0.0916	0.0386
Plate 1	H02	Group 1	Un0079	0.0951	0.0369
Plate 1	A03	Group 1	Un0003	0.5602	0.0348
Plate 1	B03	Group 1	Un0014	0.3178	0.0347
Plate 1	C03	Group 1	Un0025	0.2113	0.0341
Plate 1	D03	Group 1	Un0036	0.1323	0.0341
Plate 1	E03	Group 1	Un0047	0.0963	0.0343
Plate 1	F03	Group 1	Un0058	0.0815	0.035
Plate 1	G03	Group 1	Un0069	0.0728	0.0339
Plate 1	H03	Group 1	Un0080	0.0831	0.035
Plate 1	A04	Group 1	Un0004	0.5402	0.0355
Plate 1	B04	Group 1	Un0015	0.3225	0.0344
Plate 1	C04	Group 1	Un0026	0.1793	0.0342
Plate 1	D04	Group 1	Un0037	0.1254	0.0341
Plate 1	E04	Group 1	Un0048	0.0937	0.0352
Plate 1	F04	Group 1	Un0059	0.0784	0.0337
Plate 1	G04	Group 1	Un0070	0.0823	0.0334
Plate 1	H04	Group 1	Un0081	0.1134	0.0339
Plate 1	A05	Group 1	Un0005	0.3878	0.0345
Plate 1	B05	Group 1	Un0016	0.1978	0.0339
Plate 1	C05	Group 1	Un0027	0.1303	0.0344
Plate 1	D05	Group 1	Un0038	0.0977	0.0341
Plate 1	E05	Group 1	Un0049	0.0804	0.0339
Plate 1	F05	Group 1	Un0060	0.0704	0.0337
Plate 1	G05	Group 1	Un0071	0.0688	0.0339
Plate 1	H05	Group 1	Un0082	0.0756	0.0336
Plate 1	A06	Group 1	Un0006	0.365	0.0344
Plate 1	B06	Group 1	Un0017	0.2082	0.0339
Plate 1	C06	Group 1	Un0028	0.1337	0.0341
Plate 1	D06	Group 1	Un0039	0.0933	0.0335
Plate 1	E06	Group 1	Un0050	0.0782	0.034
Plate 1	F06	Group 1	Un0061	0.066	0.0333
Plate 1	G06	Group 1	Un0072	0.0692	0.0336
Plate 1	H06	Group 1	Un0083	0.0732	0.0338
Plate 1	A07	Group 1	Un0007	0.1569	0.0341
Plate 1	B07	Group 1	Un0018	0.1137	0.0339
Plate 1	C07	Group 1	Un0029	0.0839	0.0338
Plate 1	D07	Group 1	Un0040	0.0753	0.0339
Plate 1	E07	Group 1	Un0051	0.0649	0.0334
Plate 1	F07	Group 1	Un0062	0.0611	0.0333
Plate 1	G07	Group 1	Un0073	0.0704	0.0337
Plate 1	H07	Group 1	Un0084	0.0747	0.0335
Plate 1	A08	Group 1	Un0008	0.1575	0.0341
Plate 1	B08	Group 1	Un0019	0.1137	0.0339
Plate 1	C08	Group 1	Un0030	0.0917	0.0339
Plate 1	D08	Group 1	Un0041	0.0753	0.034
Plate 1	E08	Group 1	Un0052	0.0663	0.0342
Plate 1	F08	Group 1	Un0063	0.0657	0.0345
Plate 1	G08	Group 1	Un0074	0.0658	0.0339
Plate 1	H08	Group 1	Un0085	0.0776	0.034
Plate 1	A09	Group 1	Un0009	0.063	0.0342
Plate 1	B09	Group 1	Un0020	0.0639	0.0339
Plate 1	C09	Group 1	Un0031	0.0592	0.0342
Plate 1	D09	Group 1	Un0042	0.0624	0.0339
Plate 1	E09	Group 1	Un0053	0.0612	0.034
Plate 1	F09	Group 1	Un0064	0.06	0.0337
Plate 1	G09	Group 1	Un0075	0.066	0.0342
Plate 1	H09	Group 1	Un0086	0.0772	0.0343
Plate 1	A10	Group 1	Un0010	0.0627	0.0342
Plate 1	B10	Group 1	Un0021	0.0649	0.0343
Plate 1	C10	Group 1	Un0032	0.0595	0.0346
Plate 1	D10	Group 1	Un0043	0.0613	0.0342
Plate 1	E10	Group 1	Un0054	0.0608	0.0342
Plate 1	F10	Group 1	Un0065	0.0638	0.0344
Plate 1	G10	Group 1	Un0076	0.0628	0.0341
Plate 1	H10	Group 1	Un0087	0.0767	0.0378
Plate 1	A11	Group 1	Un0011	2.2319	0.0582
Plate 1	B11	Group 1	Un0022	2.4366	0.0493
Plate 1	C11	Group 1	Un0033	2.0857	0.0406
Plate 1	D11	Group 1	Un0044	1.62	0.0378
Plate 1	E11	Group 1	Un0055	0.9057	0.0361
Plate 1	F11	Group 1	Un0066	0.5111	0.0353
Plate 1	G11	Group 1	Un0077	0.2914	0.0363
Plate 1	H11	Group 1	Un0088	0.1941	0.0345
Plate 1	A12	Group 1	Un0089	0.0933	0.0351
Plate 1	B12	Group 1	Un0090	0.0755	0.0347
Plate 1	C12	Group 1	Un0091	0.0901	0.0351
Plate 1	D12	Group 1	Un0092	0.0803	0.0352
Plate 1	E12	Group 1	Un0093	0.1047	0.0357
Plate 1	F12	Group 1	Un0094	0.0726	0.0345
Plate 1	G12	Group 1	Un0095	0.0908	0.0418
Plate 1	H12	Group 1	Blank1	0.0962	0.0346

## Sheet: General information
General information
	Software version			SkanIt Software 6.0.2 for Microplate Readers RE, ver. 6.0.2.3
	Optical response compensation			Yes

## Sheet: Session information
Session information
	Session name			EndPoint Plate 2.skax
	Session notes
	Software version			SkanIt Software for Microplate Readers RE, ver. 6.0.2.3
	Execution time			18/08/2022 3:21:48 PM
	User			AA17-00409\harold

## Sheet: Instrument information
Instrument information
	Name			Varioskan LUX
	ESW version			1.00.38
	Set temperature			25.00 °C
	Serial number			3020-80274
	Instrument modules
		Plate adapter name		96-well adapter for plate without lid
		Plate adapter number		2
		Incubator		Yes
		Gas control		No
		Top optics		Yes
		Bottom optics		Yes
		Dispenser		No

## Sheet: Protocol parameters
Protocol parameters
	Measurement order			3
	Use settle delay			No
	Check temperature at start [°C]			No
Absorbance 1
	Wavelength [nm]			570
	Wavelength [nm]			450
	Use transmittance			No
	Pathlength correction			No
	Measurement Time [ms]			100

## Sheet: Run log
Run log
	Time	Event	Information
	18/08/2022 3:21:48 PM	Session EndPoint Plate 2.skax started
	18/08/2022 3:21:49 PM	Temperature	25.0°C
	18/08/2022 3:21:49 PM	Step Absorbance 1 started
	18/08/2022 3:21:50 PM	Calibration	Photometric 1.0 555850
	18/08/2022 3:22:14 PM	Temperature	25.1°C
	18/08/2022 3:22:54 PM	Step Absorbance 1 ended
	18/08/2022 3:22:54 PM	Temperature	25.0°C
	18/08/2022 3:23:03 PM	Session EndPoint Plate 2.skax ended

## Sheet: Layout definitions
Name	Plate 1
Plate template	ANSI/SBS Standard, 96-well
	1	2	3	4	5	6	7	8	9	10	11	12
A	Un0001	Un0002	Un0003	Un0004	Un0005	Un0006	Un0007	Un0008	Un0009	Un0010	Un0011	Un0089
	Group 1	Group 1	Group 1	Group 1	Group 1	Group 1	Group 1	Group 1	Group 1	Group 1	Group 1	Group 1
	1:1	1:1	1:1	1:1	1:1	1:1	1:1	1:1	1:1	1:1	1:1	1:1
B	Un0012	Un0013	Un0014	Un0015	Un0016	Un0017	Un0018	Un0019	Un0020	Un0021	Un0022	Un0090
	Group 1	Group 1	Group 1	Group 1	Group 1	Group 1	Group 1	Group 1	Group 1	Group 1	Group 1	Group 1
	1:1	1:1	1:1	1:1	1:1	1:1	1:1	1:1	1:1	1:1	1:1	1:1
C	Un0023	Un0024	Un0025	Un0026	Un0027	Un0028	Un0029	Un0030	Un0031	Un0032	Un0033	Un0091
	Group 1	Group 1	Group 1	Group 1	Group 1	Group 1	Group 1	Group 1	Group 1	Group 1	Group 1	Group 1
	1:1	1:1	1:1	1:1	1:1	1:1	1:1	1:1	1:1	1:1	1:1	1:1
D	Un0034	Un0035	Un0036	Un0037	Un0038	Un0039	Un0040	Un0041	Un0042	Un0043	Un0044	Un0092
	Group 1	Group 1	Group 1	Group 1	Group 1	Group 1	Group 1	Group 1	Group 1	Group 1	Group 1	Group 1
	1:1	1:1	1:1	1:1	1:1	1:1	1:1	1:1	1:1	1:1	1:1	1:1
E	Un0045	Un0046	Un0047	Un0048	Un0049	Un0050	Un0051	Un0052	Un0053	Un0054	Un0055	Un0093
	Group 1	Group 1	Group 1	Group 1	Group 1	Group 1	Group 1	Group 1	Group 1	Group 1	Group 1	Group 1
	1:1	1:1	1:1	1:1	1:1	1:1	1:1	1:1	1:1	1:1	1:1	1:1
F	Un0056	Un0057	Un0058	Un0059	Un0060	Un0061	Un0062	Un0063	Un0064	Un0065	Un0066	Un0094
	Group 1	Group 1	Group 1	Group 1	Group 1	Group 1	Group 1	Group 1	Group 1	Group 1	Group 1	Group 1
	1:1	1:1	1:1	1:1	1:1	1:1	1:1	1:1	1:1	1:1	1:1	1:1
G	Un0067	Un0068	Un0069	Un0070	Un0071	Un0072	Un0073	Un0074	Un0075	Un0076	Un0077	Un0095
	Group 1	Group 1	Group 1	Group 1	Group 1	Group 1	Group 1	Group 1	Group 1	Group 1	Group 1	Group 1
	1:1	1:1	1:1	1:1	1:1	1:1	1:1	1:1	1:1	1:1	1:1	1:1
H	Un0078	Un0079	Un0080	Un0081	Un0082	Un0083	Un0084	Un0085	Un0086	Un0087	Un0088	Blank1
	Group 1	Group 1	Group 1	Group 1	Group 1	Group 1	Group 1	Group 1	Group 1	Group 1	Group 1	Group 1
	1:1	1:1	1:1	1:1	1:1	1:1	1:1	1:1	1:1	1:1	1:1
